# Supplementary material for: Performance barriers of Civil Registration System in Bihar: An exploratory study
Source: PLoS One. 2022 Jun 1;17(6):e0268832. doi: 10.1371/journal.pone.0268832 (PMC9159592; doi:10.1371/journal.pone.0268832)
Supplement: S2 Table — (XLSX) [file pone.0268832.s004.xlsx]

## Sheet: Name of blocks
Blocks of Patna	Blocks of Vaishali
Patna Sadar	Hajipur
Pandarak	Goraul
Danapur	Bidupur
Fatwah	Lalganj
Daniyanwan	Vaishali
Khusrupur	Bhagwanpur
Masaurhi	Patedhi Belsar
Mokama	Desri
Athmalgola	Sohdei Buzurg
Baktiyarpur	Mahua
Barh	Rajapakar
Sampatchak	Jandaha
Punpun	Patepur
Dhanarua	Cherakala
Bikram	Manhar
Maner	Raghopur
Naubatpur
Paliganj
Dulhin Bazar
Pulwarisarif
Bihta
Ghaswari
Highlighted blocks are selected for this study
