# Supplementary material for: Performance barriers of Civil Registration System in Bihar: An exploratory study
Source: PLoS One. 2022 Jun 1;17(6):e0268832. doi: 10.1371/journal.pone.0268832 (PMC9159592; doi:10.1371/journal.pone.0268832)
Supplement: S3 Table — (XLS) [file pone.0268832.s005.xls]

## Sheet: LoBR
Estimation of level of birth registration by district of Bihar, 2017
	Census 2011				Estimated 2017				No. of Birth (Estimated)			Registered birth (CRS)			Level of Registration of birth
	Total	Males	Females	exp(r*t)	Total	Males	Females	Birth rate	Total	Male	Females	Total	Males	Females	Total	Males	Females
Bihar	104099452	54278157	49821295	1.153	1.20027e+08	6.25827e+07	5.7444e+07	0.0264	3.1687e+06	1.66774e+06	1.50097e+06	2052273	1099559	952714	64.767	65.9311	63.4734
Pashchim Champaran	3935042	2061110	1873932	1.153	4.53204e+06	2.37381e+06	2.15823e+06	0.0264	119646	62971.5	56674.3	69744	38086	31658	58.2921	60.4814	55.8595
Purba Champaran	5099371	2681209	2418162	1.153	5.87301e+06	3.08798e+06	2.78503e+06	0.0264	155047	81603.9	73443.5	104702	56483	48219	67.529	69.216	65.6545
Sheohar	656246	346673	309573	1.153	755807	399268	356539	0.0264	19953.3	10501.7	9451.56	13266	7120	6146	66.4852	67.7983	65.0263
Sitamarhi	3423574	1803252	1620322	1.153	3.94297e+06	2.07683e+06	1.86615e+06	0.0264	104094	54786.6	49307.9	49203	26598	22605	47.2676	48.5484	45.8446
Madhubani	4487379	2329313	2158066	1.153	5.16817e+06	2.6827e+06	2.48547e+06	0.0264	136440	71810.4	64629.3	83332	45307	38025	61.0761	63.0926	58.8355
Supaul	2229076	1155283	1073793	1.153	2.56725e+06	1.33055e+06	1.2367e+06	0.0264	67775.5	35671.3	32104.2	28317	14814	13503	41.7806	41.5292	42.0599
Araria	2811569	1463333	1348236	1.153	3.23812e+06	1.68534e+06	1.55278e+06	0.0264	85486.3	44992.8	40493.5	49499	25009	24490	57.9028	55.5844	60.4788
Kishanganj	1690400	866970	823430	1.153	1.94685e+06	998500	948355	0.0264	51397	27051	24345.9	35614	19136	16478	69.292	70.7404	67.6828
Purnia	3264619	1699370	1565249	1.153	3.7599e+06	1.95719e+06	1.80272e+06	0.0264	99261.4	52242.9	47018.6	72735	37867	34868	73.2762	72.4826	74.1579
Kathihar	3264619	1699370	1565249	1.153	3.7599e+06	1.95719e+06	1.80272e+06	0.0264	99261.4	52242.9	47018.6	61302	32261	29041	61.7581	61.752	61.765
Madhepura	2001762	1047559	954203	1.153	2.30545e+06	1.20649e+06	1.09897e+06	0.0264	60864	32033.7	28830.3	57336	29762	27574	94.2035	92.9085	95.6424
Saharsa	1900661	997174	903487	1.153	2.18902e+06	1.14846e+06	1.04056e+06	0.0264	57790	30415.8	27374.2	48969	25167	23772	84.7361	82.7432	86.8409
Darbhanga	3937385	2059949	1877436	1.153	4.53474e+06	2.37247e+06	2.16227e+06	0.0264	119717	63009	56708.1	68856	37798	31058	57.5156	59.9883	54.7682
Muzaffarpur	4801062	2527497	2273565	1.153	5.52944e+06	2.91095e+06	2.61849e+06	0.0264	145977	76830.2	69147.1	85861	45549	40312	58.818	59.2853	58.2989
Gopalganj	2562012	1267666	1294346	1.153	2.9507e+06	1.45999e+06	1.49071e+06	0.0264	77898.5	40999.2	36899.3	60770	34660	26110	78.0118	84.5382	70.7602
Siwan	3330464	1675090	1655374	1.153	3.83574e+06	1.92922e+06	1.90651e+06	0.0264	101263	53296.6	47966.9	62228	35459	26769	61.4516	66.5315	55.8072
Saran	3951862	2022821	1929041	1.153	4.55141e+06	2.32971e+06	2.2217e+06	0.0264	120157	63240.6	56916.6	55509	31074	24435	46.197	49.1361	42.9313
Vaishali	3495021	1844535	1650486	1.153	4.02526e+06	2.12437e+06	1.90089e+06	0.0264	106267	55929.9	50336.9	88416	49117	39299	83.2019	87.8188	78.0719
Samastipur	4261566	2230003	2031563	1.153	4.9081e+06	2.56832e+06	2.33978e+06	0.0264	129574	68196.7	61377.1	49203	26598	22605	37.973	39.0019	36.8297
Begusarai	2970541	1567660	1402881	1.153	3.42121e+06	1.80549e+06	1.61572e+06	0.0264	90319.9	47536.8	42783.1	76878	40243	36635	85.1174	84.6565	85.6296
Khagaria	1666886	883786	783100	1.153	1.91977e+06	1.01787e+06	901906	0.0264	50682	26674.7	24007.3	48636	25590	23046	95.963	95.9334	95.9959
Bhagalpur	3037766	1615663	1422103	1.153	3.49863e+06	1.86078e+06	1.63785e+06	0.0264	92363.9	48612.6	43751.3	61283	31965	29318	66.3495	65.7546	67.0105
Banka	2034763	1067140	967623	1.153	2.34346e+06	1.22904e+06	1.11442e+06	0.0264	61867.4	32561.8	29305.6	31372	16042	15330	50.7085	49.2663	52.3108
Munger	1367765	729041	638724	1.153	1.57527e+06	839646	735626	0.0264	41587.2	21888	19699.2	21281	11117	10164	51.172	50.7904	51.596
Lakhisarai	1000912	526345	474567	1.153	1.15276e+06	606198	546565	0.0264	30432.9	16017.3	14415.6	21084	11164	9920	69.2802	69.6995	68.8143
Sheikhpura	636342	329743	306599	1.153	732883	379769	353114	0.0264	19348.1	10183.2	9164.9	17981	9257	8724	92.9341	90.9045	95.1893
Nalanda	2877653	1497060	1380593	1.153	3.31423e+06	1.72418e+06	1.59005e+06	0.0264	87495.6	46050.3	41445.3	37389	20179	17210	42.7324	43.8194	41.5246
Patna	5838465	3078512	2759953	1.153	6.72423e+06	3.54556e+06	3.17867e+06	0.0264	177520	93431.5	84088.3	81821	43494	38327	46.0912	46.5518	45.5795
Bhojpur	2728407	1430380	1298027	1.153	3.14234e+06	1.64739e+06	1.49495e+06	0.0264	82957.8	43662	39295.8	53334	28583	24751	64.2905	65.4643	62.9864
Buxar	1706352	887977	818375	1.153	1.96523e+06	1.02269e+06	942533	0.0264	51882	27306.3	24575.7	39345	21143	18202	75.8356	77.429	74.0651
Kaimur (Bhabua)	1626384	847006	779378	1.153	1.87313e+06	975507	897619	0.0264	49450.5	26026.6	23423.9	30617	16077	14540	61.9144	61.7714	62.0732
Rohtas	2959918	1543546	1416372	1.153	3.40897e+06	1.77772e+06	1.63125e+06	0.0264	89996.9	47366.8	42630.1	34234	19189	15045	38.0391	40.5115	35.2919
Aurangabad	2540073	1318684	1221389	1.153	2.92543e+06	1.51874e+06	1.40669e+06	0.0264	77231.5	40648.1	36583.3	53174	28748	24426	68.8502	70.724	66.7681
Gaya	4391418	2266566	2124852	1.153	5.05765e+06	2.61043e+06	2.44722e+06	0.0264	133522	70274.7	63247.3	88986	48505	40481	66.6452	69.022	64.0044
Nawada	2219146	1144668	1074478	1.153	2.55582e+06	1.31833e+06	1.23749e+06	0.0264	67473.6	35512.4	31961.2	37389	20179	17210	55.4128	56.8224	53.8466
Jamui	1760405	916064	844341	1.153	2.02748e+06	1.05504e+06	972438	0.0264	53525.5	28171.3	25354.2	41155	21556	19599	76.8886	76.5176	77.3009
Jehanabad	1125313	585582	539731	1.153	1.29604e+06	674422	621615	0.0264	34215.4	18008.1	16207.3	20542	10946	9596	60.0373	60.7838	59.2079
Arwal	700843	363497	337346	1.153	807170	418644	388526	0.0264	21309.3	11215.4	10093.9	13527	7199	6328	63.4794	64.1885	62.6915
Note:-
Bihar annual growth rate=	0.0226	(we assume same decadal growth rate in all district of Bihar)
time (t in years)=	6.33
exp(r*t)=	1.1538

## Sheet: LoDR
Estimation of level of death registration by district of Bihar, 2017
	census 2011				Estimate. 2017			Sample Registration System Death rate			Estimated death			registered death(CRS)			Level of registration of death
	Total	Men	Female	exp(r*t)	Total	Men	Female	Total	Men	Female	Total	Men	Female	Total	Men	Female	Total	Men	Female
Bihar	104099452	54278157	49821295	1.1538	1.2011e+08	6.2626e+07	5.74836e+07	0.0058	0.0057	0.0059	696636	356968	339154	261425	162086	99339	37.5268	45.4063	29.2903
Pashchim Champaran	3935042	2061110	1873932	1.1538	4.54024e+06	2.3781e+06	2.16214e+06	0.0058	0.0057	0.0059	26333.4	13555.2	12756.6	6301	3762	2539	23.9278	27.7532	19.9034
Purba Champaran	5099371	2681209	2418162	1.1538	5.88364e+06	3.09357e+06	2.79007e+06	0.0058	0.0057	0.0059	34125.1	17633.3	16461.4	12340	8395	3945	36.1611	47.6087	23.9652
Sheohar	656246	346673	309573	1.1538	757174	399990	357184	0.0058	0.0057	0.0059	4391.61	2279.94	2107.39	860	496	364	19.5828	21.7549	17.2726
Sitamarhi	3423574	1803252	1620322	1.1538	3.95011e+06	2.08059e+06	1.86952e+06	0.0058	0.0057	0.0059	22910.6	11859.3	11030.2	6902	4426	2476	30.1258	37.3208	22.4475
Madhubani	4487379	2329313	2158066	1.1538	5.17752e+06	2.68755e+06	2.48997e+06	0.0058	0.0057	0.0059	30029.6	15319.1	14690.8	8440	5124	3316	28.1056	33.4485	22.5719
Supaul	2229076	1155283	1073793	1.1538	2.5719e+06	1.33296e+06	1.23894e+06	0.0058	0.0057	0.0059	14917	7597.88	7309.74	4593	2792	1802	30.7903	36.7471	24.652
Araria	2811569	1463333	1348236	1.1538	3.24398e+06	1.68839e+06	1.55559e+06	0.0058	0.0057	0.0059	18815.1	9623.82	9177.98	5461	3674	1787	29.0246	38.1761	19.4705
Kishanganj	1690400	866970	823430	1.1538	1.95038e+06	1.00031e+06	950071	0.0058	0.0057	0.0059	11312.2	5701.75	5605.42	2526	1543	983	22.3299	27.0619	17.5366
Purnia	3264619	1699370	1565249	1.1538	3.76671e+06	1.96073e+06	1.80598e+06	0.0058	0.0057	0.0059	21846.9	11176.1	10655.3	7890	5006	2884	36.115	44.7918	27.0664
Kathihar	3264619	1699370	1565249	1.1538	3.76671e+06	1.96073e+06	1.80598e+06	0.0058	0.0057	0.0059	21846.9	11176.1	10655.3	6545	4201	2344	29.9585	37.589	21.9985
Madhepura	2001762	1047559	954203	1.1538	2.30963e+06	1.20867e+06	1.10096e+06	0.0058	0.0057	0.0059	13395.8	6889.42	6495.64	3442	2216	1226	25.6946	32.1653	18.8742
Saharsa	1900661	997174	903487	1.1538	2.19298e+06	1.15054e+06	1.04244e+06	0.0058	0.0057	0.0059	12719.3	6558.06	6150.4	5510	3630	1880	43.3201	55.3518	30.5671
Darbhanga	3937385	2059949	1877436	1.1538	4.54294e+06	2.37676e+06	2.16618e+06	0.0058	0.0057	0.0059	26349.1	13547.5	12780.5	9007	5451	3556	34.1834	40.2361	27.8237
Muzaffarpur	4801062	2527497	2273565	1.1538	5.53945e+06	2.91622e+06	2.62323e+06	0.0058	0.0057	0.0059	32128.8	16622.4	15477.1	6313	3846	2467	19.649	23.1374	15.9397
Gopalganj	2562012	1267666	1294346	1.1538	2.95604e+06	1.46263e+06	1.49341e+06	0.0058	0.0057	0.0059	17145	8336.98	8811.13	8505	5288	3217	49.6062	63.4282	36.5106
Siwan	3330464	1675090	1655374	1.1538	3.84268e+06	1.93271e+06	1.90997e+06	0.0058	0.0057	0.0059	22287.5	11016.5	11268.8	10909	7087	3822	48.9466	64.331	33.9167
Saran	3951862	2022821	1929041	1.1538	4.55965e+06	2.33392e+06	2.22572e+06	0.0058	0.0057	0.0059	26445.9	13303.4	13131.8	6028	3917	2111	22.7937	29.4437	16.0755
Vaishali	3495021	1844535	1650486	1.1538	4.03254e+06	2.12822e+06	1.90433e+06	0.0058	0.0057	0.0059	23388.8	12130.8	11235.5	10563	6464	4099	45.1627	53.2857	36.4825
Samastipur	4261566	2230003	2031563	1.1538	4.91698e+06	2.57297e+06	2.34401e+06	0.0058	0.0057	0.0059	28518.5	14665.9	13829.7	11039	7120	3919	38.7082	48.5479	28.3376
Begusarai	2970541	1567660	1402881	1.1538	3.4274e+06	1.80876e+06	1.61864e+06	0.0058	0.0057	0.0059	19878.9	10309.9	9549.97	6827	4262	2565	34.3429	41.3388	26.8587
Khagaria	1666886	883786	783100	1.1538	1.92325e+06	1.01971e+06	903538	0.0058	0.0057	0.0059	11154.8	5812.34	5330.88	4623	2955	1668	41.4439	50.8401	31.2894
Bhagalpur	3037766	1615663	1422103	1.1538	3.50496e+06	1.86415e+06	1.64082e+06	0.0058	0.0057	0.0059	20328.8	10625.6	9680.82	9236	5415	3821	45.4331	50.9617	39.4698
Banka	2034763	1067140	967623	1.1538	2.3477e+06	1.23126e+06	1.11644e+06	0.0058	0.0057	0.0059	13616.7	7018.2	6587	6475	3660	2815	47.552	52.1501	42.7357
Munger	1367765	729041	638724	1.1538	1.57812e+06	841165	736958	0.0058	0.0057	0.0059	9153.11	4794.64	4348.05	2316	1374	942	25.3029	28.657	21.6649
Lakhisarai	1000912	526345	474567	1.1538	1.15485e+06	607295	547554	0.0058	0.0057	0.0059	6698.12	3461.58	3230.57	2377	1438	939	35.4875	41.5417	29.0661
Sheikhpura	636342	329743	306599	1.1538	734209	380456	353753	0.0058	0.0057	0.0059	4258.41	2168.6	2087.14	1898	1064	834	44.5706	49.0639	39.9589
Nalanda	2877653	1497060	1380593	1.1538	3.32023e+06	1.7273e+06	1.59292e+06	0.0058	0.0057	0.0059	19257.3	9845.63	9398.25	9287	5419	3868	48.2258	55.0397	41.1566
Patna	5838465	3078512	2759953	1.1538	6.7364e+06	3.55198e+06	3.18442e+06	0.0058	0.0057	0.0059	39071.1	20246.3	18788.1	24006	14120	9886	61.4418	69.7412	52.6184
Bhojpur	2728407	1430380	1298027	1.1538	3.14803e+06	1.65037e+06	1.49766e+06	0.0058	0.0057	0.0059	18258.6	9407.1	8836.19	10672	6890	3782	58.4493	73.2426	42.8013
Buxar	1706352	887977	818375	1.1538	1.96878e+06	1.02454e+06	944238	0.0058	0.0057	0.0059	11418.9	5839.91	5571.01	8921	5150	3771	78.1246	88.1863	67.6897
Kaimur (Bhabua)	1626384	847006	779378	1.1538	1.87652e+06	977273	899244	0.0058	0.0057	0.0059	10883.8	5570.45	5305.54	4646	2663	1983	42.6873	47.8058	37.376
Rohtas	2959918	1543546	1416372	1.1538	3.41514e+06	1.78094e+06	1.63421e+06	0.0058	0.0057	0.0059	19807.8	10151.3	9641.81	7613	4841	2772	38.4343	47.6882	28.7498
Aurangabad	2540073	1318684	1221389	1.1538	2.93073e+06	1.52149e+06	1.40923e+06	0.0058	0.0057	0.0059	16998.2	8672.51	8314.48	6275	3987	2288	36.9156	45.9728	27.5182
Gaya	4391418	2266566	2124852	1.1538	5.0668e+06	2.61516e+06	2.45165e+06	0.0058	0.0057	0.0059	29387.5	14906.4	14464.7	8859	5441	3418	30.1455	36.5011	23.6299
Nawada	2219146	1144668	1074478	1.1538	2.56044e+06	1.32071e+06	1.23973e+06	0.0058	0.0057	0.0059	14850.6	7528.07	7314.4	5581	3719	1862	37.581	49.4018	25.4566
Jamui	1760405	916064	844341	1.1538	2.03115e+06	1.05695e+06	974198	0.0058	0.0057	0.0059	11780.7	6024.62	5747.77	4431	2567	1864	37.6125	42.6085	32.43
Jehanabad	1125313	585582	539731	1.1538	1.29838e+06	675643	622740	0.0058	0.0057	0.0059	7530.62	3851.16	3674.17	2083	1298	785	27.6604	33.7041	21.3654
Arwal	700843	363497	337346	1.1538	808630	419402	389229	0.0058	0.0057	0.0059	4690.06	2390.59	2296.45	2125	1385	740	45.3086	57.9355	32.2237
Note:-
Bihar annual growth rate	0.0226	(we assume same decadal growth rate in all district of Bihar)
time (t in years)=	6.33
exp(r*t)=	1.1538

## Sheet: Table 3
	Patna	Vaishali	Data Source
Urbanisation rate (%)	43	7	Census (2011)
Literacy rate	71	67	Census (2011)
Birth Registration level (%)	46	83	Author's estimate
Death Registration level (%)	61	45	Author's estimate
Note:-
Author estimated birth and death registration using formula given in ORGI report
level of registration (2017) =	Number of registered birth/death in a year/(SRS birth/death rate of given year*mid year population of given year)
